# Supplementary material for: Prediction of the Compressive Strength of Waste-Based Concretes Using Artificial Neural Network
Source: Materials (Basel). 2022 Oct 11;15(20):7045. doi: 10.3390/ma15207045 (PMC9604846; doi:10.3390/ma15207045)
Supplement: Supplementary file 1 [file materials-15-07045-s001.zip]

Archive with 1 entries (1 files):
- materials-1939152-supplementary.xlsx
