# Supplementary material for: Prediction of the Compressive Strength of Waste-Based Concretes Using Artificial Neural Network
Source: Materials (Basel). 2022 Oct 11;15(20):7045. doi: 10.3390/ma15207045 (PMC9604846; doi:10.3390/ma15207045)
Supplement: Supplementary file 1 [file materials-15-07045-s001.zip › materials-1939152-supplementary.xlsx]

## Sheet: CONCRETE
Caution:	Plese contact authors before the use of these data. Data are used in reseach purpose only														Extensive data available on demand
								1:River Sand		Specimen type		1:River Gravel	1:Hard Sandstone													1:Silica Fume	7 ; Metakaolin	12: Haydite
			1= ASTM TYPE I	6:High Early Strength				2:Crushed Sand/fine gravel		1 : cubic, prismatic		2:Crushed Stone	2:Quartzite													2:Groud granulated Blast Furnace Slag GGBS	8 : Limestone filler	13: Foam
			2 = ASTM TYPE II	7:Slag Cement				3:Sea Sand		2: cylindrical		3:Artificial	3:Limestone													3:Fly Ash	9 : waste marble	14: Plastic
			3 = ASTM TYPE III	8:Fly Ash Cement				4:Artificial					4:Andesite													5 : Sediment	10: polymer fiber	15: Glass
			4 = ASTM TYPE IV	14: BS12: 1989				5:Others				5:Others	5:Others													6:Others	11: steel fiber	16: Recycled aggregates
			5 = ASTM TYPE V	15:Others
			9 = CEM I
			10 = CEM II	1 = 52,5
			11 = CEM III	2 = 42,5
			12 = CEM IV	3 = 32,5	1 : N
			13 = CEM V	4 = 62,5	2 : R
																	Axmixtures																															Resistance
Formulation		Author	Type/ class of ciment	R ciment	Setting	Cement (Kg/m3)	Water (Kg/m3)	E/C	W/B	Specimen compression type	Poiurcentage S (%)	Sand (Kg/m3)	Pourcentag G (%)	Corase aggregate (Kg/m3)	SP (%)	SP (l/m3)	SP (kg/m3)	Viscosing agent (kg/m3)	Air entrainer	Water reducer agent (%)	Water reducer agent (L/m3)	Water reducer agent (kg/m3)	Foam (%)	Foam (kg/m3)	Slump (mm)	Addition type	supstitution total (%)	5 : Raw Sédiments (Kg/m3)	Sable broyé (Kg/m3)	7 : Metakaolin (Kg/m3)	8: Limestone fillers (Kg/m3)	1: Silica Fume (kg/m3)	2:Blast Furnace Slag GGBS (Kg/m3)	3: Cendres volantes (kg/m3)	9: marble waste (kg/m3)	length of steel fiber (mm)	11 : Steel fiber (%)	14 : Plastic (kg/m3)	15: Glass (kg/m3)	12: Hydyte (kg/m3)	16: Recycled aggregates kg/m3	Others (préciser)	Densité (Kg/m3 à 28j)	Elastic modulus (GPa à 28j)	Absoprtion coefficent (demande en eau) (%)	Curing température (°C)	Age (days)	Resistance in compression (Mpa)	Resistance in bending (Mpa)
3			1	1	1	425	170	0.4	0.4	2	47	852.654	53	994.659			2.13	0	0.043	0	0	0	0	0	195	3	10	0	0	0	0	0	0	42.5	0	0	0	0	0	0	0	0					28	47
4			1	1	1	425	170	0.4	0.4	2	47	852.654	53	994.659			2.13	0	0.043	0	0	0	0	0	195	3	20	0	0	0	0	0	0	85	0	0	0	0	0	0	0	0					28	46
6			1	1	1	425	170	0.4	0.4	2	44	798.229	56	1050.96			2.13	0	0.043	0	0	0	0	0	200	3	10	0	0	0	0	0	0	42.5	0	0	0	0	0	0	0	0					28	46
7			1	1	1	425	170	0.4	0.4	2	44	798.229	56	1050.96			2.13	0	0.043	0	0	0	0	0	180	3	20	0	0	0	0	0	0	85	0	0	0	0	0	0	0	0					28	44
9			1	1	1	450	180	0.4	0.4	2	49	865.998	51	932.426			2.25	0	0.045	0	0	0	0	0	205	3	10	0	0	0	0	0	0	45	0	0	0	0	0	0	0	0					28	44
10			1	1	1	450	180	0.4	0.4	2	48	848.325	52	950.709			2.25	0	0.045	0	0	0	0	0	205	3	20	0	0	0	0	0	0	90	0	0	0	0	0	0	0	0					28	43
12			1	1	1	450	180	0.4	0.4	2	46	812.978	54	987.274			2.25	0	0.045	0	0	0	0	0	200	3	10	0	0	0	0	0	0	45	0	0	0	0	0	0	0	0					28	44
13			1	1	1	450	180	0.4	0.4	2	45	795.304	55	1005.56			2.25	0	0.045	0	0	0	0	0	210	3	20	0	0	0	0	0	0	90	0	0	0	0	0	0	0	0					28	44
15			1	1	1	450	180	0.4	0.4	2	42	742.284	58	1060.41			2.25	0	0.045	0	0	0	0	0	195	3	10	0	0	0	0	0	0	45	0	0	0	0	0	0	0	0					28	42
16			1	1	1	450	180	0.4	0.4	2	42	742.284	58	1060.41			2.25	0	0.045	0	0	0	0	0	220	3	20	0	0	0	0	0	0	90	0	0	0	0	0	0	0	0					28	43
18			1	1	1	355.556	160	0.45	0.45	2	53	1005.83	47	922.722			3.56	0	0.036	0	0	0	0	0	140	3	10	0	0	0	0	0	0	35.5556	0	0	0	0	0	0	0	0					28	46
19			1	1	1	355.556	160	0.45	0.45	2	52	986.854	48	942.354			3.56	0	0.036	0	0	0	0	0	130	3	20	0	0	0	0	0	0	71.1111	0	0	0	0	0	0	0	0					28	45
21			1	1	1	355.556	160	0.45	0.45	2	50	948.898	50	981.619			3.56	0	0.036	0	0	0	0	0	160	3	10	0	0	0	0	0	0	35.5556	0	0	0	0	0	0	0	0					28	43
22			1	1	1	355.556	160	0.45	0.45	2	49	929.92	51	1001.25			3.56	0	0.036	0	0	0	0	0	170	3	20	0	0	0	0	0	0	71.1111	0	0	0	0	0	0	0	0					28	45
24			1	1	1	355.556	160	0.45	0.45	2	47	891.965	53	1040.52			3.56	0	0.036	0	0	0	0	0	160	3	10	0	0	0	0	0	0	35.5556	0	0	0	0	0	0	0	0					28	43
25			1	1	1	355.556	160	0.45	0.45	2	46	872.987	54	1060.15			3.56	0	0.036	0	0	0	0	0	200	3	20	0	0	0	0	0	0	71.1111	0	0	0	0	0	0	0	0					28	44
27			1	1	1	377.778	170	0.45	0.45	2	51	945.175	49	939.423			1.89	0	0.038	0	0	0	0	0	130	3	10	0	0	0	0	0	0	37.7778	0	0	0	0	0	0	0	0					28	42
28			1	1	1	377.778	170	0.45	0.45	2	51	945.175	49	939.423			1.89	0	0.038	0	0	0	0	0	100	3	20	0	0	0	0	0	0	75.5556	0	0	0	0	0	0	0	0					28	42
30			1	1	1	377.778	170	0.45	0.45	2	48	889.576	52	996.939			1.89	0	0.038	0	0	0	0	0	165	3	10	0	0	0	0	0	0	37.7778	0	0	0	0	0	0	0	0					28	42
31			1	1	1	377.778	170	0.45	0.45	2	48	889.576	52	996.939			1.89	0	0.038	0	0	0	0	0	190	3	20	0	0	0	0	0	0	75.5556	0	0	0	0	0	0	0	0					28	42
33			1	1	1	377.778	170	0.45	0.45	2	45	833.978	55	1054.45			1.89	0	0.038	0	0	0	0	0	185	3	10	0	0	0	0	0	0	37.7778	0	0	0	0	0	0	0	0					28	42
34			1	1	1	377.778	170	0.45	0.45	2	45	833.978	55	1054.45			1.89	0	0.038	0	0	0	0	0	180	3	20	0	0	0	0	0	0	75.5556	0	0	0	0	0	0	0	0					28	42
36			1	1	1	400	180	0.45	0.45	2	50	904.386	50	935.571			2	0	0.04	0	0	0	0	0	210	3	10	0	0	0	0	0	0	40	0	0	0	0	0	0	0	0					28	42
37			1	1	1	400	180	0.45	0.45	2	50	904.386	50	935.571			2	0	0.04	0	0	0	0	0	175	3	20	0	0	0	0	0	0	80	0	0	0	0	0	0	0	0					28	41
39			1	1	1	400	180	0.45	0.45	2	47	850.123	53	991.706			2	0	0.04	0	0	0	0	0	185	3	20	0	0	0	0	0	0	80	0	0	0	0	0	0	0	0					28	41
41			1	1	1	400	180	0.45	0.45	2	44	795.859	56	1047.84			2	0	0.04	0	0	0	0	0	220	3	10	0	0	0	0	0	0	40	0	0	0	0	0	0	0	0					28	40
42			1	1	1	400	180	0.45	0.45	2	43	777.772	57	1066.55			2	0	0.04	0	0	0	0	0	170	3	20	0	0	0	0	0	0	80	0	0	0	0	0	0	0	0					28	38
43			1	1	1	533.333	160	0.3	0.3	2	48	840.238	52	941.646			8	0	0.069	0	0	0	0	0	215	3	10	0	0	0	0	0	0	53.3333	0	0	0	0	0	0	0	0					28	74
44			1	1	1	533.333	160	0.3	0.3	2	48	840.238	52	941.646			8	0	0.069	0	0	0	0	0	245	3	20	0	0	0	0	0	0	106.667	0	0	0	0	0	0	0	0					28	74
46			1	1	1	533.333	160	0.3	0.3	2	45	787.723	55	995.971			8	0	0.069	0	0	0	0	0	210	3	10	0	0	0	0	0	0	53.3333	0	0	0	0	0	0	0	0					28	72
47			1	1	1	533.333	160	0.3	0.3	2	44	770.218	56	1014.08			8	0	0.069	0	0	0	0	0	205	3	20	0	0	0	0	0	0	106.667	0	0	0	0	0	0	0	0					28	69
49			1	1	1	533.333	160	0.3	0.3	2	42	735.208	58	1050.3			8	0	0.069	0	0	0	0	0	210	3	10	0	0	0	0	0	0	53.3333	0	0	0	0	0	0	0	0					28	68
50			1	1	1	533.333	160	0.3	0.3	2	41	717.703	59	1068.41			8	0	0.069	0	0	0	0	0	225	3	20	0	0	0	0	0	0	106.667	0	0	0	0	0	0	0	0					28	65
52			1	1	1	566.667	170	0.3	0.3	2	46	780.517	54	947.854			8.5	0	0.074	0	0	0	0	0	260	3	20	0	0	0	0	0	0	113.333	0	0	0	0	0	0	0	0					28	66
54			1	1	1	566.667	170	0.3	0.3	2	43	729.614	57	1000.51			8.5	0	0.074	0	0	0	0	0	205	3	10	0	0	0	0	0	0	56.6667	0	0	0	0	0	0	0	0					28	65
55			1	1	1	566.667	170	0.3	0.3	2	42	712.646	58	1018.07			8.5	0	0.074	0	0	0	0	0	200	3	20	0	0	0	0	0	0	113.333	0	0	0	0	0	0	0	0					28	63
57			1	1	1	566.667	170	0.3	0.3	2	40	678.71	60	1053.17			8.5	0	0.074	0	0	0	0	0	225	3	10	0	0	0	0	0	0	56.6667	0	0	0	0	0	0	0	0					28	63
58			1	1	1	566.667	170	0.3	0.3	2	39	661.743	61	1070.72			8.5	0	0.074	0	0	0	0	0	260	3	20	0	0	0	0	0	0	113.333	0	0	0	0	0	0	0	0					28	63
60			1	1	1	600	180	0.3	0.3	2	44	722.945	56	951.84			7.5	0	0.078	0	0	0	0	0	195	3	10	0	0	0	0	0	0	60	0	0	0	0	0	0	0	0					28	62
61			1	1	1	600	180	0.3	0.3	2	44	722.945	56	951.84			7.5	0	0.078	0	0	0	0	0	250	3	20	0	0	0	0	0	0	120	0	0	0	0	0	0	0	0					28	62
63			1	1	1	600	180	0.3	0.3	2	41	673.653	59	1002.83			7.5	0	0.078	0	0	0	0	0	210	3	10	0	0	0	0	0	0	60	0	0	0	0	0	0	0	0					28	61
64			1	1	1	600	180	0.3	0.3	2	40	657.223	60	1019.83			7.5	0	0.078	0	0	0	0	0	200	3	20	0	0	0	0	0	0	120	0	0	0	0	0	0	0	0					28	58
66			1	1	1	600	180	0.3	0.3	2	38	624.362	62	1053.82			7.5	0	0.078	0	0	0	0	0	210	3	10	0	0	0	0	0	0	60	0	0	0	0	0	0	0	0					28	61
67			1	1	1	600	180	0.3	0.3	2	37	607.931	63	1070.82			7.5	0	0.078	0	0	0	0	0	240	3	20	0	0	0	0	0	0	120	0	0	0	0	0	0	0	0					28	61
69			1	1	1	457.143	160	0.35	0.35	2	50	906.812	50	938.082			5.71	0	0.059	0	0	0	0	0	250	3	10	0	0	0	0	0	0	45.7143	0	0	0	0	0	0	0	0					28	63
70			1	1	1	457.143	160	0.35	0.35	2	50	906.812	50	938.082			5.71	0	0.059	0	0	0	0	0	240	3	20	0	0	0	0	0	0	91.4286	0	0	0	0	0	0	0	0					28	62
72			1	1	1	457.143	160	0.35	0.35	2	47	852.404	53	994.367			5.71	0	0.059	0	0	0	0	0	195	3	10	0	0	0	0	0	0	45.7143	0	0	0	0	0	0	0	0					28	63
73			1	1	1	457.143	160	0.35	0.35	2	47	852.404	53	994.367			5.71	0	0.059	0	0	0	0	0	245	3	20	0	0	0	0	0	0	91.4286	0	0	0	0	0	0	0	0					28	59
75			1	1	1	457.143	160	0.35	0.35	2	44	797.995	56	1050.65			5.71	0	0.059	0	0	0	0	0	230	3	10	0	0	0	0	0	0	45.7143	0	0	0	0	0	0	0	0					28	62
76			1	1	1	457.143	160	0.35	0.35	2	43	779.859	57	1069.41			5.71	0	0.059	0	0	0	0	0	240	3	20	0	0	0	0	0	0	91.4286	0	0	0	0	0	0	0	0					28	59
78			1	1	1	485.714	170	0.35	0.35	2	49	864.287	51	930.583			4.86	0	0.063	0	0	0	0	0	225	3	10	0	0	0	0	0	0	48.5714	0	0	0	0	0	0	0	0					28	58
79			1	1	1	485.714	170	0.35	0.35	2	48	846.648	52	948.83			4.86	0	0.063	0	0	0	0	0	200	3	20	0	0	0	0	0	0	97.1429	0	0	0	0	0	0	0	0					28	56
81			1	1	1	485.714	170	0.35	0.35	2	45	793.733	55	1003.57			4.86	0	0.063	0	0	0	0	0	240	3	10	0	0	0	0	0	0	48.5714	0	0	0	0	0	0	0	0					28	58
82			1	1	1	485.714	170	0.35	0.35	2	45	793.733	55	1003.57			4.86	0	0.063	0	0	0	0	0	225	3	20	0	0	0	0	0	0	97.1429	0	0	0	0	0	0	0	0					28	58
84			1	1	1	485.714	170	0.35	0.35	2	42	740.817	58	1058.31			4.86	0	0.063	0	0	0	0	0	225	3	20	0	0	0	0	0	0	97.1429	0	0	0	0	0	0	0	0					28	55
86			1	1	1	514.286	180	0.35	0.35	2	47	805.616	53	939.787			3.86	0	0.067	0	0	0	0	0	195	3	10	0	0	0	0	0	0	51.4286	0	0	0	0	0	0	0	0					28	54
87			1	1	1	514.286	180	0.35	0.35	2	46	788.476	54	957.519			3.86	0	0.067	0	0	0	0	0	200	3	20	0	0	0	0	0	0	102.857	0	0	0	0	0	0	0	0					28	52
89			1	1	1	514.286	180	0.35	0.35	2	44	754.194	56	992.983			3.86	0	0.067	0	0	0	0	0	190	3	10	0	0	0	0	0	0	51.4286	0	0	0	0	0	0	0	0					28	51
90			1	1	1	514.286	180	0.35	0.35	2	43	737.053	57	1010.71			3.86	0	0.067	0	0	0	0	0	170	3	20	0	0	0	0	0	0	102.857	0	0	0	0	0	0	0	0					28	48
92			1	1	1	514.286	180	0.35	0.35	2	40	685.631	60	1063.91			5.14	0	0.067	0	0	0	0	0	220	3	10	0	0	0	0	0	0	51.4286	0	0	0	0	0	0	0	0					28	46
93			1	1	1	514.286	180	0.35	0.35	2	40	685.631	60	1063.91			5.14	0	0.067	0	0	0	0	0	210	3	20	0	0	0	0	0	0	102.857	0	0	0	0	0	0	0	0					28	48
		[20] Abu Yaman, M.; Abd Elaty, M.; Taman, M. Predicting the Ingredients of Self Compacting Concrete Using Artificial Neural Network. Alexandria Eng. J., 2017, 56 (4), 523–532. https://doi.org/10.1016/j.aej.2017.04.007.
			2	2	1	465	225.5	0.484946	0.41	1	100	910	0	0	0.97			0	0	0	0	0	0	0	673.3	3	18.2796	0	0	0	0	0	0	85	0	0	0	0	0	0	0	0					28	35.19
			1		1	247	185.4	0.750607	0.45	1	100	845	0	0	0.12			0	0	0	0	0	0	0	625	3	66.8016	0	0	0	0	0	0	165	0	0	0	0	0	0	0	0					28	34.6
			1		1	163	163.2	1.00123	0.4	1	100	851	0	0	0.2			0	0	0	0	0	0	0	600	3	150.307	0	0	0	0	0	0	245	0	0	0	0	0	0	0	0					28	26.2
			1		1	161	140.7	0.873913	0.35	1	100	866	0	0	0.3			0	0	0	0	0	0	0	650	3	149.689	0	0	0	0	0	0	241	0	0	0	0	0	0	0	0					28	35.8
			1	1	1	250	178.5	0.714	0.34	1	100	842	0	0	0.23			0	0	0	0	0	0	0	793	3	110	0	0	0	0	0	0	275	0	0	0	0	0	0	0	0					28	39.62
			1	1	1	333	180.84	0.543063	0.33	1	100	835	0	0	0.24			0	0	0	0	0	0	0	786	3	64.5646	0	0	0	0	0	0	215	0	0	0	0	0	0	0	0					28	50.24
			1	1	1	417	182.4	0.43741	0.32	1	100	828	0	0	0.306			0	0	0	0	0	0	0	773	3	36.6906	0	0	0	0	0	0	153	0	0	0	0	0	0	0	0					28	61.82
			1	1	1	500	192.32	0.38464	0.32	1	100	820	0	0	0.377			0	0	0	0	0	0	0	766	3	20.2	0	0	0	0	0	0	101	0	0	0	0	0	0	0	0					28	70.93
			1		1	583	196.23	0.336587	0.31	1	100	813	0	0	0.455			0	0	0	0	0	0	0	742	3	8.57633	0	0	0	0	0	0	50	0	0	0	0	0	0	0	0					28	81.25
			1		1	270	198	0.733333	0.44	1	100	801	0	0	0.27			0	0	0	0	0	0	0	730	3	66.6667	0	0	0	0	0	0	180	0	0	0	0	0	0	0	0					28	60.3
			1		1	180	198	1.1	0.44	1	100	788	0	0	0.28			0	0	0	0	0	0	0	720	3	150	0	0	0	0	0	0	270	0	0	0	0	0	0	0	0					28	42.5
			1		1	440	176	0.4	0.32	1	100	714	0	0	0.69			0	0	0	0	0	0	0	730	3	25	0	0	0	0	0	0	110	0	0	0	0	0	0	0	0					28	69.8
			1		1	330	176	0.533333	0.32	1	100	700	0	0	0.69			0	0	0	0	0	0	0	730	3	66.6667	0	0	0	0	0	0	220	0	0	0	0	0	0	0	0					28	60.9
			1		1	220	176	0.8	0.32	1	100	686	0	0	0.62			0	0	0	0	0	0	0	730	3	150	0	0	0	0	0	0	330	0	0	0	0	0	0	0	0					28	47.5
						165	319	1.93333	0.58	1	100	735	0	0	0.836			0	0	0	0	0	0	0	730	3	233.333	0	0	0	0	0	0	385	0	0	0	0	0	0	0	0					28	37.92
						275	203.5	0.74	0.37	1	100	796	0	0	0.74			0	0	0	0	0	0	0	710	3	100	0	0	0	0	0	0	275	0	0	0	0	0	0	0	0					28	63.32
						385	159.5	0.414286	0.29	1	100	821	0	0	0.84			0	0	0	0	0	0	0	670	3	42.8571	0	0	0	0	0	0	165	0	0	0	0	0	0	0	0					28	89.1
						220	156	0.709091	0.39	1	100	916	0	0	0.115			0	0	0	0	0	0	0	590	3	81.8182	0	0	0	0	0	0	180	0	0	0	0	0	0	0	0					28	49
						480	218.88	0.456	0.38	1	100	819	0	0	0.94			0	0	0	0	0	0	0	680	3	20	0	0	0	0	0	0	96	0	0	0	0	0	0	0	0					28	53
						350	207.872	0.59392	0.406	1	100	768	0	0	0.18			0	0	0	0	0	0	0	670	3	46.2857	0	0	0	0	0	0	162	0	0	0	0	0	0	0	0					28	51.7
						349	198.779	0.569567	0.389	1	100	779	0	0	0.29			0	0	0	0	0	0	0	762	3	46.4183	0	0	0	0	0	0	162	0	0	0	0	0	0	0	0					28	59.9
						350	183.54	0.5244	0.38	1	100	815	0	0	0.338			0	0	0	0	0	0	0	724	3	38	0	0	0	0	0	0	133	0	0	0	0	0	0	0	0					28	55.3
		[67] Duan, Z. H.; Kou, S. C.; Poon, C. S. Prediction of Compressive Strength of Recycled Aggregate Concrete Using Artificial Neural Networks. Constr. Build. Mater., 2013, 40, 1200–1206. https://doi.org/10.1016/j.conbuildmat.2012.04.063.																																														-
			1		1	410	225.5	0.55	0.55	1	0.379882	642	0.620118	1048	0	0	0	0	0	0	0	0	0	0	150	3	0	0	0	0	0	0	0	0	0	0	0	0	0	0	0	0					90	-
			1		1	184.5	101.475	0.55	0.55	1	0.335868	530	0.664132	1048	0	0	0	0	0	0	0	0	0	0	190	3	1.22222	0	0	0	0	0	0	225.5	0	0	0	0	0	0	0	0					90	-
		[79] Jalal, M.; Mansouri, E. Effects of Fly Ash and Cement Content on Rheological, Mechanical, and Transport Properties of High-Performance Self-Compacting Concrete. Sci. Eng. Compos. Mater., 2012, 19 (4), 393–405. https://doi.org/10.1515/secm-2012-0052.
			1	1		400	152	0.38		1	67.1217	1180	32.8783	578			2.5	0	0	0	0	0	0	0		3	0	0	0	0	0	0	0	0	0	0	0	0	0	0	0	0					3	27.8
			1	1		450	171	0.38		1	67.1217	1180	32.8783	578			2.81	0	0	0	0	0	0	0		3	0	0	0	0	0	0	0	0	0	0	0	0	0	0	0	0					3	27.8
			1	1		500	190	0.38		1	67.1217	1180	32.8783	578			3.12	0	0	0	0	0	0	0		3	0	0	0	0	0	0	0	0	0	0	0	0	0	0	0	0					3	32.5
			1	1		380	144.4	0.38		1	67.1217	1180	32.8783	578			2.5	0	0	0	0	0	0	0		3	5.26316	0	0	0	0	0	0	20	0	0	0	0	0	0	0	0					3	24.3
			1	1		360	136.8	0.38		1	67.1217	1180	32.8783	578			2.5	0	0	0	0	0	0	0		3	11.1111	0	0	0	0	0	0	40	0	0	0	0	0	0	0	0					3	21.3
			1	1		340	129.2	0.38		1	67.1217	1180	32.8783	578			2.5	0	0	0	0	0	0	0		3	17.6471	0	0	0	0	0	0	60	0	0	0	0	0	0	0	0					3	18.7
			1	1		427.5	162.45	0.38		1	67.1217	1180	32.8783	578			2.81	0	0	0	0	0	0	0		3	5.26316	0	0	0	0	0	0	22.5	0	0	0	0	0	0	0	0					3	26.3
			1	1		405	153.9	0.38		1	67.1217	1180	32.8783	578			2.81	0	0	0	0	0	0	0		3	11.1111	0	0	0	0	0	0	45	0	0	0	0	0	0	0	0					3	23.4
			1	1		482.5	183.35	0.38		1	67.1217	1180	32.8783	578			2.81	0	0	0	0	0	0	0		3	13.9896	0	0	0	0	0	0	67.5	0	0	0	0	0	0	0	0					3	19.6
			1	1		475	180.5	0.38		1	67.1217	1180	32.8783	578			3.12	0	0	0	0	0	0	0		3	5.26316	0	0	0	0	0	0	25	0	0	0	0	0	0	0	0					3	25.6
			1	1		450	171	0.38		1	67.1217	1180	32.8783	578			3.12	0	0	0	0	0	0	0		3	11.1111	0	0	0	0	0	0	50	0	0	0	0	0	0	0	0					3	23.5
			1	1		425	161.5	0.38		1	67.1217	1180	32.8783	578			3.12	0	0	0	0	0	0	0		3	17.6471	0	0	0	0	0	0	75	0	0	0	0	0	0	0	0					3	21.3
			1	1		400	152	0.38		1	67.1217	1180	32.8783	578			2.5	0	0	0	0	0	0	0		3	0	0	0	0	0	0	0	0	0	0	0	0	0	0	0	0					7	36.4
			1	1		450	171	0.38		1	67.1217	1180	32.8783	578			2.81	0	0	0	0	0	0	0		3	0	0	0	0	0	0	0	0	0	0	0	0	0	0	0	0					7	36.5
			1	1		500	190	0.38		1	67.1217	1180	32.8783	578			3.12	0	0	0	0	0	0	0		3	0	0	0	0	0	0	0	0	0	0	0	0	0	0	0	0					7	40.2
			1	1		380	144.4	0.38		1	67.1217	1180	32.8783	578			2.5	0	0	0	0	0	0	0		3	5.26316	0	0	0	0	0	0	20	0	0	0	0	0	0	0	0					7	32.7
			1	1		360	136.8	0.38		1	67.1217	1180	32.8783	578			2.5	0	0	0	0	0	0	0		3	11.1111	0	0	0	0	0	0	40	0	0	0	0	0	0	0	0					7	26.9
			1	1		340	129.2	0.38		1	67.1217	1180	32.8783	578			2.5	0	0	0	0	0	0	0		3	17.6471	0	0	0	0	0	0	60	0	0	0	0	0	0	0	0					7	22.4
			1	1		427.5	162.45	0.38		1	67.1217	1180	32.8783	578			2.81	0	0	0	0	0	0	0		3	5.26316	0	0	0	0	0	0	22.5	0	0	0	0	0	0	0	0					7	34.9
			1	1		405	153.9	0.38		1	67.1217	1180	32.8783	578			2.81	0	0	0	0	0	0	0		3	11.1111	0	0	0	0	0	0	45	0	0	0	0	0	0	0	0					7	28.9
			1	1		482.5	183.35	0.38		1	67.1217	1180	32.8783	578			2.81	0	0	0	0	0	0	0		3	13.9896	0	0	0	0	0	0	67.5	0	0	0	0	0	0	0	0					90	57.6
			1	1		475	180.5	0.38		1	67.1217	1180	32.8783	578			3.12	0	0	0	0	0	0	0		3	5.26316	0	0	0	0	0	0	25	0	0	0	0	0	0	0	0					90	53
			1	1		450	171	0.38		1	67.1217	1180	32.8783	578			3.12	0	0	0	0	0	0	0		3	11.1111	0	0	0	0	0	0	50	0	0	0	0	0	0	0	0					90	56.3
			1	1		425	161.5	0.38		1	67.1217	1180	32.8783	578			3.12	0	0	0	0	0	0	0		3	17.6471	0	0	0	0	0	0	75	0	0	0	0	0	0	0	0					90	60.2
		[80] Irfan Che-Ani, A.; Siddiqi, Z.; M Zain, M. F.; Abd, S. M.; Sopian, K.; Jamil, M. Mathematical Regression Model for the Prediction of Concrete Strength. academia.edu, 2007, 5, 3096–3402.
			9	3	1	400	180	0.45	0.45	2	33.3333	600	66.6667	1200	0	0	0	0	0	0	0	0	0	0	0	0	0	0	0	0	0	0	0	0	0	0	0	0	0	0	0	0	2333.2				3	17.9
			9	3	1	390	195	0.5	0.5	2	33.4471	588	66.5529	1170	0	0	0	0	0	0	0	0	0	0	0	0	0	0	0	0	0	0	0	0	0	0	0	0	0	0	0	0	2323.2				3	17.4
			9	3	1	380	209	0.55	0.55	2	33.3333	570	66.6667	1140	0	0	0	0	0	0	0	0	0	0	0	0	0	0	0	0	0	0	0	0	0	0	0	0	0	0	0	0	2310				3	16.3
			9	3	1	370	222	0.6	0.6	2	33.3333	555	66.6667	1110	0	0	0	0	0	0	0	0	0	0	0	0	0	0	0	0	0	0	0	0	0	0	0	0	0	0	0	0	2300				3	16.1
			9	3	1	360	234	0.65	0.65	2	33.3333	540	66.6667	1080	0	0	0	0	0	0	0	0	0	0	0	0	0	0	0	0	0	0	0	0	0	0	0	0	0	0	0	0	2293.6				3	15
			9	3	1	350	245	0.7	0.7	2	33.3333	525	66.6667	1050	0	0	0	0	0	0	0	0	0	0	0	0	0	0	0	0	0	0	0	0	0	0	0	0	0	0	0	0	2275.5				3	14.6
			9	3	1	325	146	0.45	0.45	2	33.3333	650	66.6667	1300	0	0	0	0	0	0	0	0	0	0	0	0	0	0	0	0	0	0	0	0	0	0	0	0	0	0	0	0	2268				3	14.1
			9	3	1	320	160	0.5	0.5	2	33.3333	640	66.6667	1280	0	0	0	0	0	0	0	0	0	0	0	0	0	0	0	0	0	0	0	0	0	0	0	0	0	0	0	0	2244				3	14.1
			9	3	1	315	173	0.55	0.55	2	33.3333	630	66.6667	1260	0	0	0	0	0	0	0	0	0	0	0	0	0	0	0	0	0	0	0	0	0	0	0	0	0	0	0	0	2234				3	13.9
			9	3	1	310	186	0.6	0.6	2	33.3333	620	66.6667	1240	0	0	0	0	0	0	0	0	0	0	0	0	0	0	0	0	0	0	0	0	0	0	0	0	0	0	0	0	2203				3	13.7
			9	3	1	305	198	0.65	0.65	2	33.3333	610	66.6667	1220	0	0	0	0	0	0	0	0	0	0	0	0	0	0	0	0	0	0	0	0	0	0	0	0	0	0	0	0	2176				3	13.2
			9	3	1	300	210	0.7	0.7	2	33.3333	600	66.6667	1200	0	0	0	0	0	0	0	0	0	0	0	0	0	0	0	0	0	0	0	0	0	0	0	0	0	0	0	0	2148				3	12.3
			9	3	1	517	233	0.45	0.45	2	33.3333	517	66.6667	1034	0	0	0	0	0	0	0	0	0	0	0	0	0	0	0	0	0	0	0	0	0	0	0	0	0	0	0	0	2430				3	26.1
			9	3	1	504	252	0.5	0.5	2	33.3333	504	66.6667	1008	0	0	0	0	0	0	0	0	0	0	0	0	0	0	0	0	0	0	0	0	0	0	0	0	0	0	0	0	2421				3	23
			9	3	1	491	270	0.55	0.55	2	33.3333	491	66.6667	982	0	0	0	0	0	0	0	0	0	0	0	0	0	0	0	0	0	0	0	0	0	0	0	0	0	0	0	0	2378				3	21.4
			9	3	1	479	287	0.6	0.6	2	33.3333	479	66.6667	958	0	0	0	0	0	0	0	0	0	0	0	0	0	0	0	0	0	0	0	0	0	0	0	0	0	0	0	0	2374				3	19.6
			9	3	1	517	233	0.45	0.45	2	33.3333	517	66.6667	1034	0	0	0	0	0	0	0	0	0	0	0	0	0	0	0	0	0	0	0	0	0	0	0	0	0	0	0	0	2430				28	44
			9	3	1	504	252	0.5	0.5	2	33.3333	504	66.6667	1008	0	0	0	0	0	0	0	0	0	0	0	0	0	0	0	0	0	0	0	0	0	0	0	0	0	0	0	0	2421				28	39.4
			9	3	1	491	270	0.55	0.55	2	33.3333	491	66.6667	982	0	0	0	0	0	0	0	0	0	0	0	0	0	0	0	0	0	0	0	0	0	0	0	0	0	0	0	0	2378				28	37.5
			9	3	1	479	287	0.6	0.6	2	33.3333	479	66.6667	958	0	0	0	0	0	0	0	0	0	0	0	0	0	0	0	0	0	0	0	0	0	0	0	0	0	0	0	0	2374				28	36.1
			9	3	1	468	304	0.65	0.65	2	33.3333	468	66.6667	936	0	0	0	0	0	0	0	0	0	0	0	0	0	0	0	0	0	0	0	0	0	0	0	0	0	0	0	0	2356				28	35.2
			9	3	1	457	320	0.7	0.7	2	33.3333	457	66.6667	914	0	0	0	0	0	0	0	0	0	0	0	0	0	0	0	0	0	0	0	0	0	0	0	0	0	0	0	0	2352				28	34.6
	x	[81] Jiang, L. H.; Malhotra, V. M. Reduction in Water Demand of Non-Air-Entrained Concrete Incorporating Large Volumes of Fly Ash. Cem. Concr. Res., 2000, 30 (11), 1785–1789. https://doi.org/10.1016/S0008-8846(00)00397-5.																																													56	-
			1	2	1	396	170.28	0.43	0.43	2	0.4	740	0.6	1110	0	0	0	0	0	0	0	0	0	0	57	3	0	0	0	0	0	0	0	0	0	0	0	0	0	0	0	0					56	54.2
			1	2	1	181	68.78	0.38	0.38	2	0.4	742	0.6	1113	0	0	0	0	0	0	0	0	0	0	57	3	1.22099	0	0	0	0	0	0	221	0	0	0	0	0	0	0	0					56	43.1
			1	2	1	180	156.39	0.868833	0.39	2	0.400107	745	0.599893	1117	0	0	0	0	0	0	0	0	0	0	57	3	1.22222	0	0	0	0	0	0	220	0	0	0	0	0	0	0	0					56	40.2
			1	2	1	180	148	0.822222	0.37	2	0.4	726	0.6	1089	0	0	0	0	0	0	0	0	0	0	64	3	1.22222	0	0	0	0	0	0	220	0	0	0	0	0	0	0	0					56	62.1
			1	2	1	182	140.7	0.773077	0.35	2	0.40011	727	0.59989	1090	0	0	0	0	0	0	0	0	0	0	57	3	1.21978	0	0	0	0	0	0	222	0	0	0	0	0	0	0	0					56	51.3
		[82] McCarthy, M. J.; Dhir, R. K. Development of High Volume Fly Ash Cements for Use in Concrete Construction. Fuel, 2005, 84 (11), 1423–1432. https://doi.org/10.1016/J.FUEL.2004.08.029.																																													90	-
			9	2	1	225	168.75	0.75	0.75	1	0.102828	200	0.897172	1745	0	0	0	0	0	0	0	0	0	0	75	3	0	0	0	0	0	0	0	0	0	0	0	0	0	0	0	0					90	31.6
			9	2	1	170	90.1	0.53	0.53	1	#VALUE!	-	#VALUE!	1925	0	0	0	0	0	0	0	0	0	0	75	3	0.823529	0	0	0	0	0	0	140	0	0	0	0	0	0	0	0					90	-
			9	2	1	385	257.25	0.668182	0.49	1	0.0819672	150	0.918033	1680	0	0	0	0	0	0	0	0	0	0	75	3	0	0	0	0	0	0	0	0	0	0	0	0	0	0	0	0					90	60
			9	2	1	270	91.8	0.34	0.34	1	#VALUE!	-	#VALUE!	1755	0	0	0	0	0	0	0	0	0	0	75	3	0.814815	0	0	0	0	0	0	220	0	0	0	0	0	0	0	0					90	-
			9	2	1	510	270.1	0.529608	0.37	1	0.0289855	50	0.971014	1675	0	0	0	0	0	0	0	0	0	0	75	3	0	0	0	0	0	0	0	0	0	0	0	0	0	0	0	0					90	81.1
			9	2	1	350	91	0.26	0.26	1	#VALUE!	-	#VALUE!	1545	0	0	0	0	0	0	0	0	0	0	75	3	0.814286	0	0	0	0	0	0	285	0	0	0	0	0	0	0	0					90	-
			9	1	1	160	258.1	1.61312	0.58	1	#VALUE!	-	#VALUE!	1935	0	0	0	0	0	0	0	0	0	0	75	3	0.84375	0	0	0	0	0	0	135	0	0	0	0	0	0	0	0					90	44.1
			9	1	1	245	144.4	0.589388	0.38	1	#VALUE!	-	#VALUE!	1795	0	0	0	0	0	0	0	0	0	0	75	3	0.816327	0	0	0	0	0	0	200	0	0	0	0	0	0	0	0					90	71.2
			9	1	1	335	149.8	0.447164	0.28	1	#VALUE!	-	#VALUE!	1640	0	0	0	0	0	0	0	0	0	0	75	3	0.820896	0	0	0	0	0	0	275	0	0	0	0	0	0	0	0					90	92.7
			9	1	2	150	263.5	1.75667	0.62	1	#VALUE!	-	#VALUE!	1945	0	0	0	0	0	0	0	0	0	0	75	3	0.833333	0	0	0	0	0	0	125	0	0	0	0	0	0	0	0					90	41.8
			9	1	2	245	140.6	0.573878	0.38	1	#VALUE!	-	#VALUE!	1780	0	0	0	0	0	0	0	0	0	0	75	3	0.816327	0	0	0	0	0	0	200	0	0	0	0	0	0	0	0					90	72.1
			9	1	2	320	150.8	0.47125	0.29	1	#VALUE!	-	#VALUE!	1640	0	0	0	0	0	0	0	0	0	0	75	3	0.828125	0	0	0	0	0	0	265	0	0	0	0	0	0	0	0					90	91.3
		[83] Bouzoubaâ, N.; Lachemi, M. Self-Compacting Concrete Incorporating High Volumes of Class F Fly Ash: Preliminary Results. Cem. Concr. Res., 2001, 31 (3), 413–420. https://doi.org/10.1016/S0008-8846(00)00504-4.																																													90	-
			1		1	336	168	0.5	0.5	2	0.400759	739	0.599241	1105	0	0	0	0	0	0	0	0	0	0	110	3	0	0	0	0	0	0	0	0	0	0	0	0	0	0	0	0					90	-
			1		1	247	111.15	0.45	0.45	2	0.499704	845	0.500296	846	0	0	0	0	0	0	0	0	0	0	240	3	0.668016	0	0	0	0	0	0	165	0	0	0	0	0	0	0	0					90	-
			1		1	238	161.2	0.677311	0.4	2	0.5	844	0.5	844	0	0	0	0	0	0	0	0	0	0	240	3	0.668067	0	0	0	0	0	0	159	0	0	0	0	0	0	0	0					90	-
			1		1	232	136.85	0.589871	0.35	2	0.499705	846	0.500295	847	0	0	0	0	0	0	0	0	0	0	240	3	0.668103	0	0	0	0	0	0	155	0	0	0	0	0	0	0	0					90	-
			1		1	207	162.9	0.786957	0.45	2	0.500592	845	0.499408	843	0	0	0	0	0	0	0	0	0	0	230	3	1	0	0	0	0	0	0	207	0	0	0	0	0	0	0	0					90	-
			1		1	200	162.8	0.814	0.4	2	0.499703	842	0.500297	843	0	0	0	0	0	0	0	0	0	0	240	3	1	0	0	0	0	0	0	200	0	0	0	0	0	0	0	0					90	-
			1		1	197	138.95	0.70533	0.35	2	0.5	856	0.5	856	0	0	0	0	0	0	0	0	0	0	240	3	1	0	0	0	0	0	0	197	0	0	0	0	0	0	0	0					90	-
			1		1	169	164.7	0.974556	0.45	2	0.5	853	0.5	853	0	0	0	0	0	0	0	0	0	0	230	3	1.50296	0	0	0	0	0	0	254	0	0	0	0	0	0	0	0					90	-
			1		1	163	166.8	1.02331	0.4	2	0.5	851	0.5	851	0	0	0	0	0	0	0	0	0	0	240	3	1.50307	0	0	0	0	0	0	245	0	0	0	0	0	0	0	0					90	-
			1		1	161	142.1	0.882609	0.35	2	0.500578	866	0.499422	864	0	0	0	0	0	0	0	0	0	0	240	3	1.49689	0	0	0	0	0	0	241	0	0	0	0	0	0	0	0					90	-
										Caution:	Plese contact authors before the use of these data. Data are used in reseach purpose only					Extensive data vailable on demand
[truncated: 1 more columns]
